# Supplementary material for: Exploring the Interplay of Explant Origin and Culture Density on Olive Micropropagation Efficiency
Source: Plants (Basel). 2025 Apr 9;14(8):1170. doi: 10.3390/plants14081170 (PMC12030091; doi:10.3390/plants14081170)
Supplement: Supplementary file 1 [file plants-14-01170-s001.zip]

Archive with 1 entries (1 files):
- plants-3477997-supplementary.pdf
